# Supplementary material for: Inhibition Lysosomal Degradation of Clusterin by Protein Kinase D3 Promotes Triple‐Negative Breast Cancer Tumor Growth
Source: Adv Sci (Weinh). 2021 Jan 6;8(4):2003205. doi: 10.1002/advs.202003205 (PMC7887572; doi:10.1002/advs.202003205)
Supplement: Supplementary file 2 — Supplemental Table 1 [file ADVS-8-2003205-s002.xlsx]

## Sheet: Table S1
Table S1. PRKD3 binding proteins identified by Mass Spectrometry (MS)
PRKD3 anti-body pull-down						IgG anti-body pull-down
Protein name	UniquePepCount	CoverPercent	MW	PI	PRKD3 sample Specific	Protein name	UniquePepCount	CoverPercent	MW	PI
Albumin	5	0.0752	66530.6	5.73	Yes	Polymeric immunoglobulin receptor	1	0.0822	16572.3	8.26
V-set and transmembrane domain-containing protein 2B	1	0.0175	30296.8	7.88	Yes	Lactotransferrin	6	0.102	76625.1	8.39
Alpha-lactalbumin	1	0.0634	16224.7	4.83	Yes	T cell receptor alpha joining 56	1	0.381	2110.41	10.29
Clusterin	1	0.0267	52494	5.89	Yes	Alternative protein CSF2RB	1	0.0741	11645.4	11.3
Cold agglutinin FS-1 L-chain	1	0.0619	12387.9	8.66	Yes	Alpha-1-antichymotrypsin	2	0.0662	47650.3	5.33
cDNA, FLJ95846, highly similar to Homo sapiens serpin peptidase inhibitor, clade B (ovalbumin), member 10 (SERPINB10), mRNA	1	0.0202	45315	5.69	Yes	Prolactin-inducible protein	2	0.0406	83282.6	5.59
Adaptin ear-binding coat-associated protein 2	1	0.0446	21524	9.18	Yes	cDNA FLJ50830, highly similar to Serum albumin	3	0.0402	59573.1	6.88
Protocadherin gamma subfamily A, 3 isoform 1 variant	1	0.0083	104534	4.97	Yes	Transthyretin	2	0.0816	15886.8	5.52
Uncharacterized protein	1	0.0427	25014.7	5.94	Yes	Desmoplakin	2	0.0052	331770	6.44
FLJ00198 protein	1	0.0089	71000.5	5.35	Yes	Beta actin variant	2	0.0453	41720.2	5.29
Polymeric immunoglobulin receptor	3	0.0668	83282.6	5.59	NO	IGH@ protein	2	0.0396	51997.1	5.89
Lactotransferrin	3	0.056	76625.1	8.39	NO	Histone H2B	2	0.0904	18803.7	10.53
T cell receptor alpha joining 56	1	0.381	2110.41	10.29	NO	Zinc finger protein 536	1	0.0046	141416	6.86
Alternative protein CSF2RB	1	0.0741	11645.4	11.3	NO	Histone H3.1t	1	0.0515	15508.1	11.13
Alpha-1-antichymotrypsin	1	0.0402	47650.3	5.33	NO	DNA excision repair protein ERCC-6-like	1	0.0056	141101	5.19
Prolactin-inducible protein	1	0.0822	16572.3	8.26	NO	Mucin-like protein 1	1	0.0889	9039.13	4.41
						Nuclear receptor coactivator 5	1	0.0121	65535.7	9.62
						Leucine zipper putative tumor suppressor 1	1	0.0117	66612.2	6.64
						Olfactomedin 4, isoform CRA_a	1	0.0353	57279.1	5.5
						Coiled-coil domain containing 41, isoform CRA_b	1	0.0104	68337.6	5.84
						NAD(P)(+)--arginine ADP-ribosyltransferase	1	0.0297	27478	8.75
						N90-VRC38.03 light chain variable region	1	0.0619	12340.7	7.97
						Immunoglobulin heavy constant gamma 3	1	0.0179	49021.3	6.5
						cDNA FLJ77651	1	0.0151	60262.5	6.14
						cDNA FLJ58014, highly similar to Homo sapiens programmed cell death 4, transcript variant 1, mRNA	1	0.0242	50228.2	5.31
						cDNA FLJ56823, highly similar to Protein-glutamine gamma-glutamyltransferase E	1	0.0169	58793.7	6.68
						cDNA FLJ54594, highly similar to SH3-containing GRB2-like protein 2	1	0.0175	39001.8	5.46
						NF-kappa-B inhibitor zeta	1	0.0545	10900.9	5.17
						Nucleosome-remodeling factor subunit BPTF	1	0.0511	14663.1	4.29
						1-phosphatidylinositol 3-phosphate 5-kinase	1	0.0506	17717.5	9.26
						Coiled-coil domain containing 63, isoform CRA_b	1	0.0124	56798.8	8.4
						Adhesion G protein-coupled receptor L2	1	0.0127	52311.1	5.93
						Tenascin	1	0.026	66992.4	4.64
						Pituitary-specific positive transcription factor 1	1	0.0355	18947.6	6.7
						Thyroid adenoma-associated protein	1	0.0147	46472.9	5.88
						Telomere-associated protein RIF1	1	0.0095	93537.1	8.43
						Eukaryotic translation initiation factor 3 subunit G	1	0.0191	29282.6	5.31
						TRIM5	1	0.0246	22787.8	8.05
						Hexosyltransferase	1	0.0197	34488.9	9.38
						Leucine-rich repeat protein LRIG1	1	0.0055	119142	6.32
						cDNA FLJ42424 fis, clone BLADE2004089, moderately similar to Mus musculus PDZ domain actin binding protein Shroom mRNA	1	0.0111	87857	9.56
