# Supplementary material for: Inhibition Lysosomal Degradation of Clusterin by Protein Kinase D3 Promotes Triple‐Negative Breast Cancer Tumor Growth
Source: Adv Sci (Weinh). 2021 Jan 6;8(4):2003205. doi: 10.1002/advs.202003205 (PMC7887572; doi:10.1002/advs.202003205)
Supplement: Supplementary file 3 — Supplemental Table 2 [file ADVS-8-2003205-s003.xlsx]

## Sheet: Table S2
Table S2. The clinical information of collected tumor samples from patients with TNBC
Feature	PRKD3+	PRKD3-	CLU+	CLU-
Age(n=79)	61	18	64	15
≥50year(n=35)	27	7	29	6
<50year(n=44)	34	11	35	9
Diameter(n=79)	61	18	64	15
≥2cm(n=52)	40	12	42	9
<2cm(n=27)	21	6	22	6
TNM staging(n=79)	61	18	64	15
stage I/II(n=2)	1	0	0	1
stage III/IV(77)	60	18	64	14
Invasion(n=79)	61	18	64	15
Yes(n=73)	59	17	61	15
No(n=6)	2	1	3	0
